# Supplementary material for: Building HMM and molecular docking analysis for the sensitive detection of anti-viral pneumonia antimicrobial peptides (AMPs)
Source: Sci Rep. 2021 Oct 18;11:20621. doi: 10.1038/s41598-021-00223-8 (PMC8523717; doi:10.1038/s41598-021-00223-8)
Supplement: Supplementary file 1 — Supplementary Information. [file 41598_2021_223_MOESM1_ESM.zip]

Archive with 5 entries (4 files):
- Supplemetary final/
- Supplemetary final/AMP INFLU A dataset.docx
- Supplemetary final/AMP INFLU B dataset.docx
- Supplemetary final/AMP RSV dataset.docx
- Supplemetary final/Novel putative Antiviral peptides.docx
